# Supplementary material for: Establishment of a fluorescent reporter of RNA-polymerase II activity to identify dormant cells
Source: Nat Commun. 2021 Jun 3;12:3318. doi: 10.1038/s41467-021-23580-4 (PMC8175728; doi:10.1038/s41467-021-23580-4)
Supplement: Supplementary file 6 — Supplementary Data 1 [file 41467_2021_23580_MOESM6_ESM.xlsx]

## Sheet: raw data Fig.3
Cell #	DAPI	mCherry	VeN90	Pol2S2	VeN/mC	Pol2/DAPI	OSCAR/Pol2
1	71303	62828	48571	97722	0.773079	1.37052	0.564078
2	59965	60859	43252	94498	0.710692	1.57589	0.450979
3	114714	64005	83542	14154	1.30524	0.123385	10.5786
4	74622	62223	48591	122926	0.780917	1.64732	0.474054
5	63781	60297	46419	104618	0.769839	1.64027	0.469337
6	78016	58516	51785	63041	0.884972	0.808052	1.09519
7	59542	55493	44717	99886	0.805813	1.67757	0.480345
8	94431	57566	59813	62900	1.03903	0.666095	1.55989
9	58415	54609	49916	78181	0.914062	1.33837	0.682965
10	78529	56954	51681	76673	0.907417	0.976365	0.929382
11	95882	52143	57085	35074	1.09478	0.365804	2.9928
12	60781	60990	45183	100029	0.740826	1.64573	0.450151
13	74547	48336	57535	30565	1.19031	0.41001	2.90313
14	54171	62859	41500	103086	0.660208	1.90297	0.346935
15	79231	60125	57608	77730	0.958137	0.981055	0.976639
16	46322	61216	47854	117222	0.781724	2.53059	0.30891
17	83089	43418	59046	24138	1.35994	0.290508	4.68126
18	63191	61733	46620	114895	0.755188	1.81822	0.415345
19	89978	56987	59084	65800	1.0368	0.73129	1.41777
20	58827	59116	45506	91058	0.769775	1.54789	0.497304
21	50481	57551	42033	107626	0.730361	2.13201	0.342569
22	76839	59858	70346	26938	1.17521	0.350577	3.35223
23	61186	62017	54945	57229	0.885967	0.935328	0.947225
24	64459	49337	56047	38060	1.136	0.590453	1.92395
25	52410	67959	49602	124280	0.729881	2.3713	0.307798
26	51052	63384	47947	136029	0.756453	2.66452	0.283898
27	61580	67381	61187	116718	0.908075	1.89539	0.479097
28	44609	71080	50773	110570	0.714308	2.47865	0.288184
29	62342	67382	56528	97161	0.838918	1.55852	0.53828
30	40517	67660	44094	113531	0.6517	2.80206	0.232579
31	66719	63681	64957	55553	1.02004	0.832641	1.22506
32	48310	63471	55095	76023	0.868034	1.57365	0.551606
33	49891	64773	57372	53425	0.885739	1.07083	0.827149
34	61665	61057	59235	27898	0.970159	0.452412	2.14441
35	38685	65798	50529	50117	0.767941	1.29552	0.592769
36	34176	61643	48681	62767	0.789725	1.83658	0.429997
37	36673	62362	48388	99143	0.775921	2.70343	0.287013
38	31674	65314	48818	99490	0.747435	3.14106	0.237956
39	45393	45860	58134	18642	1.26764	0.41068	3.08669
40	55621	47190	55143	27520	1.16853	0.494777	2.36173
41	78931	49273	66111	33819	1.34173	0.428463	3.13149
42	73383	62853	63922	60565	1.01701	0.825327	1.23225
43	56023	64015	47628	109642	0.744013	1.95709	0.380163
44	69839	57852	52705	96198	0.911032	1.37743	0.661402
45	64991	51475	67303	15748	1.30749	0.24231	5.39592
46	40677	55451	42047	78684	0.758273	1.93436	0.392002
47	76261	53324	66779	14899	1.25233	0.195369	6.41007
48	55017	58994	45739	83119	0.775316	1.51079	0.513187
49	68615	56575	45563	80823	0.805356	1.17792	0.68371
50	70429	57576	50709	105570	0.880732	1.49896	0.587563
51	41110	61031	40108	111122	0.657174	2.70304	0.243124
52	55497	63732	44148	105691	0.692713	1.90445	0.363735
53	62277	61742	52764	87181	0.854588	1.39989	0.610468
54	43778	61052	43368	120846	0.710345	2.76043	0.257332
55	73438	73382	60173	104206	0.819997	1.41897	0.577883
56	90159	54293	60602	42637	1.1162	0.472909	2.36029
57	50017	71033	60039	78134	0.845227	1.56215	0.541067
58	56004	64014	51582	90195	0.805792	1.61051	0.500334
59	45983	60320	47149	99239	0.781648	2.15817	0.362181
60	80837	62061	63080	56608	1.01642	0.700273	1.45146
61	57337	59196	57926	50490	0.978546	0.880583	1.11125
62	90556	57936	64554	39881	1.11423	0.440402	2.53003
63	69190	63123	57561	69017	0.911886	0.9975	0.914172
64	55140	62589	46257	96993	0.73906	1.75903	0.420151
65	84525	64186	58799	66742	0.916072	0.789613	1.16015
66	67038	66943	49625	116690	0.741302	1.74065	0.425876
67	45378	63629	41371	112627	0.650191	2.48197	0.261965
68	55056	57923	45541	81960	0.786233	1.48867	0.528146
69	72497	59072	61561	40868	1.04214	0.56372	1.84868
70	71937	56592	51897	51526	0.917038	0.716266	1.2803
71	55927	54558	47704	68989	0.874372	1.23355	0.708823
72	69863	60833	52869	63001	0.869084	0.901779	0.963744
73	69590	58672	50783	86366	0.865541	1.24107	0.697415
74	78440	59097	51383	67712	0.869469	0.863233	1.00722
75	80754	51131	53321	58290	1.04283	0.721822	1.44472
76	86026	53113	60259	37692	1.13454	0.438147	2.58941
77	86740	57504	57507	58462	1.00005	0.673991	1.48378
78	119000	62460	62906	92416	1.00714	0.776605	1.29685
79	72219	58215	51118	86493	0.87809	1.19765	0.733178
80	68908	61271	63001	72494	1.02824	1.05204	0.977372
81	75008	59492	61938	76172	1.04111	1.01552	1.02521
82	78593	55043	77368	22424	1.40559	0.285318	4.9264
83	44634	63530	48836	113204	0.768708	2.53627	0.303086
84	45088	69930	50629	142426	0.723995	3.15884	0.229196
85	48278	64284	51714	104256	0.804461	2.15949	0.372523
86	31989	60604	40380	123107	0.666293	3.84842	0.173134
87	41253	59501	47383	96922	0.79634	2.34945	0.338947
88	54630	67891	54986	116575	0.809916	2.1339	0.379547
89	51454	53986	57905	45334	1.07259	0.881059	1.21739
90	49158	67687	50371	92250	0.744175	1.8766	0.396555
91	40101	47398	48101	44208	1.01483	1.10242	0.920552
92	22596	62511	43497	86663	0.69583	3.83532	0.181426
93	29360	76554	47387	111506	0.619001	3.79789	0.162986
94	47831	71778	51049	116975	0.711207	2.44559	0.290812
95	22175	74316	38377	130289	0.516403	5.87549	0.087891
96	46350	51646	44121	45071	0.854297	0.972406	0.878539
97	55444	59287	54802	23519	0.924351	0.424194	2.17908
98	23780	49960	39664	39511	0.793915	1.66152	0.477824
99	72816	46841	64770	14093	1.38276	0.193543	7.14449
100	46492	59797	53919	25579	0.901701	0.550181	1.63892
101	46161	51510	54964	21128	1.06705	0.457702	2.33133
102	42138	64797	62542	41196	0.965199	0.977645	0.98727
103	26852	52467	48385	41664	0.922199	1.55162	0.594347
104	44804	59477	67451	28988	1.13407	0.646996	1.75282
105	21371	58848	39002	94127	0.662758	4.40443	0.150476
106	19820	55444	37926	87087	0.684042	4.3939	0.15568
107	20492	63924	38143	106079	0.596693	5.17661	0.115267
108	32618	47792	56104	34211	1.17392	1.04884	1.11926
109	27865	50229	50464	46953	1.00468	1.68502	0.596242
110	17188	68312	40378	134178	0.591082	7.80649	0.0757167
111	33201	64197	42312	141129	0.659096	4.25075	0.155054
112	53622	47850	59978	35151	1.25346	0.655533	1.91212
113	27223	57165	40107	106356	0.701601	3.90684	0.179582
114	25497	61433	41198	100567	0.670617	3.94427	0.170023
115	53554	55585	70227	32433	1.26342	0.605613	2.08618
116	38406	61217	53781	53407	0.87853	1.39059	0.631768
117	61839	63170	66886	78881	1.05883	1.27559	0.830069
118	46442	50484	62195	30538	1.23197	0.657551	1.87358
119	38234	64981	52546	121911	0.808636	3.18855	0.253606
120	50544	56991	62799	56296	1.10191	1.1138	0.989324
121	20128	69404	38971	149558	0.561509	7.43035	0.0755698
122	61629	56410	66431	42576	1.17765	0.690844	1.70465
123	59539	48612	68671	26584	1.41263	0.446497	3.16382
124	46770	69662	62421	94062	0.896055	2.01116	0.445541
125	59642	57843	65701	43563	1.13585	0.730408	1.55509
126	50322	49266	63706	28665	1.2931	0.569632	2.27007
127	95354	52752	48669	54039	0.9226	0.56672	1.62797
128	115944	60451	54558	131331	0.902516	1.13271	0.796776
129	101738	58890	54783	69794	0.93026	0.686017	1.35603
130	77544	54235	49700	100862	0.916382	1.30071	0.704527
131	86721	53271	50931	49107	0.956074	0.566264	1.68839
132	94210	49897	55456	66803	1.11141	0.709086	1.56738
133	68912	55459	44747	94513	0.806848	1.3715	0.588295
134	101223	54873	54196	64279	0.987662	0.635024	1.55532
135	86994	55390	49926	57878	0.901354	0.66531	1.35479
136	81812	61268	48621	112161	0.793579	1.37096	0.578849
137	59648	61794	40384	126211	0.653526	2.11593	0.30886
138	74247	62956	43696	99449	0.694072	1.33943	0.518183
139	103180	52156	56205	62969	1.07763	0.610283	1.76579
140	106600	54372	56827	56177	1.04515	0.526989	1.98325
141	80500	57299	50235	106942	0.876717	1.32847	0.659944
142	76913	59946	43281	120035	0.722	1.56066	0.462625
143	84492	52681	50814	74972	0.96456	0.887327	1.08704
144	91773	60415	50171	85502	0.830439	0.931668	0.891347
145	85738	55136	58686	32036	1.06439	0.37365	2.84862
146	62392	39320	48892	22422	1.24344	0.359373	3.46002
147	86163	53794	53915	54887	1.00225	0.637014	1.57336
148	136837	46735	75544	12613	1.61643	0.0921754	17.5365
149	59314	55851	50075	74981	0.896582	1.26414	0.709245
150	102551	46170	65388	21027	1.41624	0.205039	6.90718
151	82903	58462	55691	76209	0.952602	0.919255	1.03628
152	72917	45479	46036	52725	1.01225	0.723082	1.39991
153	88514	69346	55745	116761	0.803868	1.31912	0.609395
154	68236	56343	51889	78684	0.920948	1.15312	0.798661
155	83026	62188	52847	98761	0.849794	1.18952	0.714402
156	93800	49605	64602	28206	1.30233	0.300704	4.33094
157	125423	46743	75347	21268	1.61194	0.16957	9.50605
158	79380	60481	62852	67296	1.0392	0.84777	1.22581
159	75746	56170	62164	45676	1.10671	0.603015	1.8353
160	68632	61902	51553	89443	0.832816	1.30323	0.639042
161	39958	60688	34902	151467	0.575105	3.79066	0.151717
162	47853	68880	42327	153802	0.614503	3.21405	0.191193
163	80207	56899	66511	37894	1.16893	0.472453	2.47418
164	73351	50377	70904	32149	1.40747	0.43829	3.21127
165	53291	65131	54795	53461	0.841304	1.00319	0.838629
166	56066	57594	57983	46012	1.00675	0.820676	1.22674
167	78016	51536	58720	25652	1.1394	0.328804	3.46528
168	68038	62231	51428	35472	0.826405	0.521356	1.58511
169	88737	48306	56424	16458	1.16805	0.185469	6.29782
170	91039	61332	57489	27180	0.937341	0.298553	3.13961
171	65262	68064	53206	49536	0.781705	0.759033	1.02987
172	94670	66995	58989	60261	0.880499	0.636537	1.38326
173	36195	70068	35311	105536	0.503953	2.91576	0.172838
174	57425	66182	44484	78899	0.672147	1.37395	0.489208
175	51373	76325	42608	102276	0.558244	1.99085	0.280405
176	78113	65299	58877	59697	0.901652	0.764239	1.1798
177	73381	62598	56317	45596	0.899661	0.62136	1.44789
178	98880	55518	47825	85218	0.861432	0.861833	0.999536
179	76282	56463	41917	67697	0.74238	0.887457	0.836525
180	87128	55157	41139	71733	0.745853	0.823306	0.905924
181	71848	50119	30809	87086	0.614717	1.21209	0.507156
182	86350	58247	45299	23494	0.777705	0.272079	2.85838
183	107266	60809	44918	28720	0.738674	0.267746	2.75886
184	117061	66999	40006	149496	0.597113	1.27708	0.467562

## Sheet: replicate2
Cell #	DAPI	mCherry	VeN90	Pol2S2	VeN/mC	Pol2/DAPI	OSCAR/Pol2
1	63864	35220	60558	100045	1.71942	1.56653	1.0976
2	69186	35033	64924	36281	1.85322	0.524398	3.534
3	69060	33629	63823	33691	1.89786	0.487851	3.89024
4	80230	30933	70798	44760	2.28875	0.557896	4.10247
5	75083	30371	71024	35666	2.33855	0.475021	4.92304
6	69066	33816	64004	54213	1.89271	0.784945	2.41127
7	61787	33931	64249	32861	1.89352	0.531843	3.5603
8	66653	22841	66302	18419	2.90276	0.276342	10.5043
9	39523	25761	38640	59790	1.49994	1.51279	0.991507
10	84337	22452	69512	11348	3.09603	0.134555	23.0093
11	44295	23365	34509	73296	1.47695	1.65472	0.892567
12	69518	22222	45500	43596	2.04752	0.627118	3.26497
13	73936	29237	53743	51890	1.83818	0.701823	2.61916
14	75829	25782	49667	41951	1.92642	0.553232	3.48212
15	60707	34482	49775	54291	1.44351	0.894312	1.6141
16	72826	24376	49423	42478	2.02753	0.583281	3.47607
17	54521	25198	40205	54170	1.59556	0.993562	1.6059
18	40033	22049	37909	37519	1.71931	0.937202	1.83451
19	28019	26196	36032	41457	1.37548	1.4796	0.929626
20	36796	27488	30488	63792	1.10914	1.73367	0.639765
21	54253	38551	43286	27402	1.12282	0.505078	2.22307
22	64271	46884	50678	21552	1.08092	0.33533	3.22346
23	59326	31051	43358	69983	1.39635	1.17963	1.18371
24	75152	30344	55036	42865	1.81374	0.570377	3.17989
25	77298	33505	54543	61445	1.62791	0.794911	2.04791
26	45164	28138	37520	67947	1.33343	1.50445	0.886322
27	59637	29668	53994	32704	1.81994	0.548384	3.31873
28	105422	44967	83894	5627	1.86568	0.053376	34.9536
29	84029	23526	63239	27820	2.68805	0.331076	8.11912
30	63889	29953	55773	34024	1.86202	0.532549	3.49643
31	67572	34357	64987	41738	1.89152	0.617682	3.06229
32	51284	36080	57496	49341	1.59357	0.962113	1.65632
33	75094	28649	65524	22633	2.28713	0.301396	7.58847
34	45305	35377	45510	114433	1.28643	2.52584	0.509308
35	53360	41491	51016	117555	1.22957	2.20305	0.55812
36	56298	43821	59239	88065	1.35184	1.56427	0.864202
37	55317	33658	52921	106012	1.57232	1.91645	0.820433
38	40705	58632	52839	143707	0.901197	3.53045	0.255264
39	48882	46095	49784	132469	1.08003	2.70998	0.398539
40	56159	35680	55640	77053	1.55942	1.37205	1.13656
41	53061	26661	53055	28387	1.98999	0.534988	3.71968
42	59448	37907	55816	79617	1.47245	1.33927	1.09944
43	62452	36784	60766	84930	1.65197	1.35992	1.21475
44	62524	25066	56799	36080	2.26598	0.577058	3.92677
45	57866	31413	59022	34539	1.8789	0.596879	3.14788
46	59445	25546	64123	10818	2.5101	0.181983	13.793
47	53648	30803	57562	36379	1.86871	0.678105	2.75579
48	46456	32033	56692	31095	1.7698	0.669343	2.64409
49	48781	21994	50186	35965	2.2818	0.737275	3.09492
50	71791	36812	63968	18042	1.73769	0.251313	6.91447
51	57650	33083	56406	23555	1.70498	0.408586	4.17289
52	41669	33934	44496	79522	1.31125	1.90842	0.687087
53	38291	33357	43450	40645	1.30258	1.06148	1.22714
54	51215	31393	50552	73008	1.6103	1.42552	1.12962
55	50719	43325	54124	123685	1.24926	2.43863	0.512277
56	69252	31226	60626	83686	1.94152	1.20843	1.60665
57	56594	43380	56397	67973	1.30007	1.20106	1.08243
58	60444	38343	48302	105680	1.25973	1.7484	0.720509
59	42937	32719	44691	100023	1.3659	2.32953	0.586343
60	55755	46500	58384	102125	1.25557	1.83167	0.685477
61	29194	39121	39470	132515	1.00892	4.53912	0.222273
62	43333	42222	56146	71600	1.32978	1.65232	0.804796
63	68500	42886	61868	70751	1.44262	1.03286	1.39672
64	50895	44134	52140	125667	1.1814	2.46914	0.478467
65	65217	48713	61489	111785	1.26227	1.71405	0.736427
66	46409	43733	52501	127916	1.20049	2.75628	0.435548
67	68417	52262	60427	92498	1.15623	1.35197	0.855218
68	72124	46386	64308	45738	1.38637	0.634158	2.18615
69	78382	46607	64154	63657	1.37649	0.812138	1.69489
70	76565	44128	66670	49867	1.51083	0.651303	2.31971
71	60081	51105	59798	71503	1.1701	1.19011	0.983187
72	57711	49114	60796	37551	1.23785	0.650673	1.90242
73	46871	35043	50193	44470	1.43233	0.948774	1.50966
74	52241	31270	44620	65662	1.42693	1.25691	1.13527
75	47463	48538	45488	101675	0.937163	2.14219	0.437478
76	57641	45252	50105	107506	1.10724	1.8651	0.593666
77	67812	33782	56592	29975	1.67521	0.442031	3.78981
78	57388	35378	47456	50940	1.3414	0.887642	1.51119
79	55362	31697	45152	36668	1.42449	0.662332	2.15072
80	67640	31881	52280	37490	1.63985	0.554258	2.95864
81	58805	40814	46519	43209	1.13978	0.734784	1.55118
82	117405	17768	66209	16397	3.72631	0.139662	26.6809
83	100529	16431	58909	42624	3.58524	0.423997	8.4558
84	100858	23204	65895	29279	2.83981	0.290299	9.78236
85	88294	21975	60395	25692	2.74835	0.290982	9.44507
86	107503	19759	75161	23477	3.80389	0.218385	17.4183
87	49396	43346	39599	54700	0.913556	1.10738	0.824973
88	55266	37455	37944	31021	1.01306	0.561304	1.80483
89	46486	31765	35278	44635	1.11059	0.960182	1.15665
90	53736	37867	38995	48983	1.02979	0.911549	1.12971
91	59824	32053	41955	8279	1.30893	0.138389	9.45829
92	39960	40594	37134	91777	0.914766	2.29672	0.398292
93	42167	28754	37497	60393	1.30406	1.43223	0.910509
94	62932	38079	48789	39600	1.28126	0.629251	2.03616
95	68852	31765	54477	37237	1.715	0.540827	3.17107
96	72307	23535	51272	45624	2.17854	0.630976	3.45265
97	94242	33834	66079	18809	1.95304	0.199582	9.78563
98	48493	35096	45825	72509	1.3057	1.49525	0.873237
99	77385	36807	59630	62738	1.62007	0.810726	1.9983
100	62188	33521	47743	90830	1.42427	1.46057	0.975147
101	85237	36584	66577	51198	1.81984	0.600655	3.02976
102	60131	38126	58063	37264	1.52292	0.619714	2.45746
103	54027	40080	49965	96089	1.24663	1.77854	0.700931
104	57963	38354	57054	73072	1.48756	1.26067	1.17998
105	81449	37033	68680	28538	1.85456	0.350379	5.29302
106	63331	49565	61412	88670	1.23902	1.4001	0.884948
107	108814	35589	78496	36683	2.20563	0.337117	6.54262
108	95373	36932	76885	32917	2.0818	0.34514	6.03176
109	57348	36405	52098	72639	1.43107	1.26664	1.12982
110	39324	25366	44581	59788	1.75751	1.52039	1.15596
111	47818	9022	29682	39263	3.28996	0.821092	4.00681
112	23011	4077	17854	19403	4.3792	0.843205	5.19352
113	38245	26145	33125	81693	1.26697	2.13604	0.59314
114	56028	25927	44594	46934	1.71998	0.837688	2.05325
115	93560	23330	50731	92726	2.1745	0.991086	2.19405
116	80636	19483	53590	45713	2.7506	0.566906	4.85196
117	59152	20477	45943	25342	2.24364	0.428422	5.23699

## Sheet: replicate3
Cell #	DAPI	mCherry	VeN90	Pol2S2	VeN/mC	Pol2/DAPI	OSCAR/Pol2
1	81980	25177	53492	83427	2.12464	1.01765	2.08779
2	84984	15041	46538	58187	3.09408	0.684682	4.519
3	69657	15287	44663	27455	2.92163	0.394146	7.41257
4	64628	17576	46595	61095	2.65106	0.945333	2.80436
5	82323	27911	45801	93536	1.64097	1.13621	1.44425
6	100060	16249	54505	43951	3.35436	0.439246	7.63662
7	69757	19179	38545	63351	2.00975	0.908167	2.21297
8	83425	20349	44298	56194	2.17691	0.673587	3.23182
9	64955	18445	35040	46157	1.8997	0.7106	2.67338
10	89657	24696	48504	60229	1.96404	0.671771	2.92368
11	70614	19638	35831	87527	1.82457	1.23951	1.47201
12	104296	15650	48105	43760	3.0738	0.419575	7.32599
13	90931	22669	42295	58712	1.86576	0.645676	2.88963
14	76917	19420	37152	34682	1.91308	0.450902	4.24279
15	78978	19751	35275	63601	1.78599	0.8053	2.21779
16	108016	23152	50110	25556	2.16439	0.236595	9.1481
17	106943	24914	61350	31002	2.46247	0.289893	8.49442
18	118428	13622	52382	29522	3.8454	0.249282	15.4259
19	76366	17523	39528	57388	2.25578	0.751486	3.00176
20	100748	31733	50884	78425	1.6035	0.778427	2.05993
21	79402	23667	43631	90457	1.84354	1.13923	1.61823
22	69644	19852	32079	103924	1.61591	1.49222	1.08289
23	100892	10000	58629	15424	5.8629	0.152876	38.3506
24	103129	11528	56095	30583	4.86598	0.296551	16.4086
25	95772	20541	54082	39570	2.63288	0.413169	6.37241
26	100326	25008	47941	98534	1.91703	0.982138	1.95189
27	87856	23118	50113	71500	2.1677	0.813832	2.66358
28	84737	22370	48742	96542	2.1789	1.13931	1.91247
29	79622	25993	48682	89229	1.87289	1.12066	1.67124
30	105387	10522	62718	18436	5.96065	0.174936	34.0733
31	116459	10443	62890	41058	6.02222	0.352553	17.0817
32	100422	21255	59449	60191	2.79694	0.599381	4.66639
33	68191	22423	49846	91700	2.22299	1.34475	1.65308
34	116877	19158	64456	31323	3.36444	0.268	12.5539
35	60103	35032	42627	143652	1.2168	2.3901	0.509101
36	87503	31049	52792	121449	1.70028	1.38794	1.22504
37	79413	28366	49188	99315	1.73405	1.25061	1.38656
38	93116	28341	53257	102173	1.87915	1.09727	1.71258
39	75844	27200	49879	96133	1.83379	1.26751	1.44676
40	103982	25439	55957	101170	2.19965	0.972957	2.26079
41	70979	28842	47569	117068	1.6493	1.64933	0.999978
42	71234	26384	42897	128259	1.62587	1.80053	0.902996
43	70390	19302	48586	85430	2.51715	1.21367	2.074
44	72533	26390	49887	115362	1.89038	1.59048	1.18856
45	83087	23654	53585	74987	2.26537	0.902512	2.51007
46	82990	25725	51560	88466	2.00428	1.06598	1.88021
47	106182	15634	65680	30843	4.2011	0.290473	14.463
48	90460	23015	49093	96185	2.13309	1.06329	2.00612
49	76216	32018	50322	109409	1.57168	1.43551	1.09486
50	72990	30393	50083	96694	1.64785	1.32476	1.24389
51	102967	11364	52284	53855	4.60084	0.523032	8.79649
52	64765	25764	41672	129566	1.61745	2.00056	0.808501
53	91309	11326	51185	38119	4.51925	0.417473	10.8253
54	77975	21630	42983	97631	1.98719	1.25208	1.58711
55	89983	22531	48680	86636	2.16058	0.962804	2.24405
56	92053	11052	47681	44765	4.31424	0.486296	8.87164
57	88867	15082	47989	54670	3.18187	0.615189	5.17219
58	87550	21572	44429	74738	2.05957	0.853661	2.41263
59	100912	17852	48782	57526	2.73258	0.570061	4.79348
60	112915	14470	56432	28970	3.89993	0.256565	15.2006
61	78353	10556	45184	22709	4.28041	0.289829	14.7687
62	134754	1489	57701	14405	38.7515	0.106898	362.508
63	105291	15803	57265	25427	3.62368	0.241493	15.0053
64	59869	30745	35055	122956	1.14019	2.05375	0.555172
65	65773	6562	43396	23627	6.61323	0.35922	18.4099
66	100060	20053	55977	24275	2.79145	0.242604	11.5062
67	78765	21780	41255	60223	1.89417	0.764591	2.47736
68	72461	23071	36600	84602	1.58641	1.16755	1.35875
69	91750	25998	45691	57828	1.75748	0.630278	2.78842
70	100095	20004	48856	7542	2.44231	0.0753484	32.4136
71	86074	16170	38845	48731	2.40229	0.566152	4.24318
72	96572	13714	40291	14050	2.93795	0.145487	20.1938
73	87759	26795	45636	28379	1.70315	0.323374	5.26682
74	90368	21795	48634	54169	2.23143	0.599427	3.72261
75	106393	27946	53552	49397	1.91627	0.464288	4.12732
76	98332	14292	48538	25365	3.39617	0.257953	13.1658
77	84021	32834	47339	67682	1.44177	0.805537	1.78982
78	78921	12593	51292	38872	4.07306	0.492543	8.26944
79	64679	27569	41958	63268	1.52193	0.978185	1.55587
80	95165	16714	62095	9875	3.71515	0.103767	35.8027
81	116122	10804	65078	16264	6.02351	0.14006	43.0068
82	61056	21361	38921	82775	1.82206	1.35572	1.34398
83	89873	16024	62178	5115	3.8803	0.0569136	68.1788
84	82008	29145	47631	112042	1.63428	1.36623	1.19619
85	92091	25851	47632	89942	1.84256	0.976664	1.88658
86	108367	14976	61313	34034	4.09408	0.314062	13.0359
87	78717	23176	43805	94949	1.8901	1.20621	1.56698
88	104850	17361	59607	41819	3.43339	0.398846	8.6083
89	81234	10243	49776	11739	4.85951	0.144508	33.6279
90	103295	5446	55102	13581	10.1179	0.131478	76.9551
91	119725	13594	64170	5430	4.72046	0.0453539	104.081
92	86499	27512	48876	105339	1.77653	1.21781	1.4588
93	85669	30012	51425	91335	1.71348	1.06614	1.60718
94	74856	29778	44836	132246	1.50568	1.76667	0.852266
95	103450	15912	69744	28376	4.38311	0.274297	15.9794
96	106983	19892	68742	63529	3.45576	0.593823	5.81951
97	82098	22046	52551	81759	2.3837	0.995871	2.39358
98	72452	24895	43963	108889	1.76594	1.50291	1.17501
99	59511	31343	46778	102085	1.49245	1.7154	0.870034
100	95081	15693	56183	25971	3.58013	0.273146	13.107
101	113987	13365	79847	6750	5.97434	0.0592173	100.888
102	90735	24663	57097	97961	2.31509	1.07964	2.14432
103	93143	11693	67963	5076	5.81228	0.0544968	106.654
104	85005	29196	53199	110590	1.82213	1.30098	1.40058
105	72338	29985	47928	121745	1.5984	1.683	0.949731
106	64625	27854	46728	116246	1.6776	1.79878	0.932636
107	73442	17987	51100	80047	2.84094	1.08993	2.60652
108	89008	19002	57258	69995	3.01326	0.78639	3.83177
109	87029	19036	56445	62850	2.96517	0.722173	4.1059
110	87810	18798	56564	78383	3.00904	0.892643	3.37094
111	104884	24851	67008	51901	2.69639	0.494842	5.44899
112	100645	18615	59634	77962	3.20355	0.774624	4.13562
113	92537	23341	60506	65108	2.59226	0.703589	3.68434
114	84406	29516	57533	109073	1.94921	1.29224	1.5084
115	67680	18284	44232	96417	2.41916	1.4246	1.69813
116	62154	21449	40298	126030	1.87878	2.02771	0.926556
117	87770	18725	59905	65575	3.1992	0.747123	4.28202
118	97081	15925	61272	66539	3.84754	0.685397	5.61359
119	53597	6446	32007	56208	4.9654	1.04872	4.73475
120	63725	8377	38432	54387	4.5878	0.853464	5.3755
121	78527	17514	51273	66742	2.92754	0.849924	3.44448
122	82027	21632	55558	94991	2.56832	1.15805	2.21781
123	81535	21154	53288	49830	2.51905	0.611149	4.12183
124	73732	26654	49687	90955	1.86415	1.23359	1.51116
125	79329	23943	53128	71319	2.21894	0.899028	2.46815
126	73543	29363	49091	106587	1.67187	1.44932	1.15356
127	79771	19850	50940	85567	2.56625	1.07266	2.39242
128	94909	21380	58501	72997	2.73625	0.769126	3.55761
129	77698	16482	50646	66002	3.07281	0.849468	3.61733
130	80956	28778	53880	78541	1.87226	0.970169	1.92983
131	82917	20700	48495	100797	2.34275	1.21564	1.92718
132	67913	15837	46225	73008	2.9188	1.07502	2.7151
133	82509	21617	49897	80714	2.30823	0.978245	2.35956
134	82257	23668	47710	105888	2.0158	1.28728	1.56594
135	64985	27685	44211	127730	1.59693	1.96553	0.812468
136	79656	22319	49527	71405	2.21905	0.896417	2.47547
137	98818	15890	59057	32877	3.71661	0.332703	11.171
138	82481	16913	53538	41467	3.16549	0.502746	6.29641
139	74911	22702	50407	57018	2.22038	0.761143	2.91716
140	94378	19344	55533	52871	2.87081	0.560205	5.12458
141	82685	21729	50720	83866	2.33421	1.01428	2.30134
142	84385	10536	50183	19706	4.763	0.233525	20.3961
143	68160	11866	46157	26178	3.88985	0.384067	10.1281
144	75003	16804	44315	58745	2.63717	0.783235	3.36702
145	85465	14870	48866	38371	3.28621	0.448967	7.31949
146	67688	18618	46939	50051	2.52116	0.739437	3.40957
147	113531	9870	68842	5426	6.97487	0.0477931	145.939
148	98391	21206	57013	71099	2.68853	0.722617	3.72055
149	84522	27844	51427	52402	1.84697	0.619981	2.97908
150	105245	11977	62043	15434	5.18018	0.146648	35.3238
151	74463	20168	44070	62263	2.18514	0.83616	2.61331
152	76157	15524	40678	75945	2.62033	0.997216	2.62764
153	98025	4988	56629	7850	11.353	0.0800816	141.768
154	72966	14417	38345	55438	2.65971	0.759779	3.50063
155	88270	17993	44148	64805	2.45362	0.734168	3.34204
156	95720	25492	50772	58673	1.99168	0.612965	3.24926
157	80817	23927	41845	64386	1.74886	0.796689	2.19516
158	67643	34713	35568	111182	1.02463	1.64366	0.623384
159	82856	35188	44539	24964	1.26574	0.301294	4.20103
160	78447	29233	43142	41743	1.4758	0.532117	2.77345
161	108534	19797	53527	39797	2.70379	0.366678	7.37376
162	68795	19788	35087	68170	1.77315	0.990915	1.7894
163	108478	19488	65376	5085	3.35468	0.0468759	71.5652
164	58892	15022	35478	61071	2.36174	1.037	2.27747
165	96677	22087	51961	56606	2.35256	0.585517	4.01792
166	122978	4401	64905	12848	14.7478	0.104474	141.162
167	111686	7007	56603	22575	8.07806	0.202129	39.9649
168	103780	1403	45337	24758	32.3143	0.238562	135.454
169	80072	19175	42640	93937	2.22373	1.17316	1.89551
170	89972	9494	42131	59171	4.43764	0.65766	6.74763
171	94987	6059	50568	24746	8.34593	0.26052	32.0357
172	86239	8487	44240	31400	5.21268	0.364104	14.3164
173	59064	23178	36999	92695	1.5963	1.5694	1.01714
174	88181	21481	49120	73044	2.28667	0.828342	2.76054
175	71426	27384	45212	95233	1.65104	1.33331	1.2383
176	61825	30026	39927	124173	1.32975	2.00846	0.662073
177	78622	25064	49224	89128	1.96393	1.13363	1.73243
178	71773	25677	46247	86139	1.80111	1.20016	1.50072
179	64106	24117	39778	86581	1.64938	1.35059	1.22123
180	98807	19752	55223	64498	2.79582	0.652768	4.28302
181	115204	10657	57177	34934	5.36521	0.303236	17.6932
182	108879	13978	54295	36898	3.88432	0.33889	11.4619
183	93619	12162	52988	39183	4.35685	0.418537	10.4097
184	96955	12061	55890	23182	4.63394	0.239101	19.3807
185	85579	23041	53002	47767	2.30033	0.558163	4.12126
186	90798	22279	62852	8903	2.82113	0.0980528	28.7716
187	79396	20078	46058	71099	2.29395	0.895499	2.56165
188	83796	15495	48622	39122	3.13792	0.466872	6.72115
189	94753	15274	58174	30986	3.80869	0.327019	11.6467
190	102426	20980	55078	75580	2.62526	0.737899	3.55775
191	87640	18610	52234	60914	2.80677	0.695048	4.03824
192	110105	27331	73581	4398	2.69222	0.0399437	67.4003
193	60820	20289	37489	102537	1.84775	1.68591	1.096
194	86102	17593	51175	53241	2.90883	0.618348	4.70419
195	84491	19305	53308	59177	2.76136	0.700394	3.94258
196	73707	19486	49502	58824	2.54039	0.798079	3.18313
197	69726	26178	46590	107729	1.77974	1.54503	1.15191

## Sheet: replicate4
Cell #	DAPI	mCherry	VeN90	Pol2S2	VeN/mC	Pol2/DAPI	OSCAR/Pol2
1	106892	22441	27644	45174	1.23185	0.422613	2.91484
2	102352	19963	22710	47519	1.1376	0.46427	2.45031
3	143131	21427	28109	2662	1.31185	0.0185983	70.5358
4	105762	21007	21942	17248	1.04451	0.163083	6.40476
5	66079	37030	56413	82246	1.52344	1.24466	1.22398
6	75128	41059	58961	81160	1.43601	1.08029	1.32928
7	59299	35691	50669	105240	1.41966	1.77473	0.799927
8	59336	40482	52758	77271	1.30325	1.30226	1.00076
9	49883	52248	54761	57880	1.0481	1.16032	0.903287
10	55921	37822	50943	79307	1.34691	1.4182	0.949737
11	53575	49408	58846	30590	1.19102	0.570975	2.08594
12	37491	30390	34350	59434	1.13031	1.58529	0.712998
13	16976	16172	14782	67863	0.914049	3.99758	0.22865
14	39164	27705	35001	74925	1.26335	1.91311	0.660363
15	36984	28963	31702	116329	1.09457	3.14539	0.347992
16	33068	23589	25306	60926	1.07279	1.84245	0.582263
17	32443	22895	23117	69989	1.0097	2.15729	0.468039
18	42288	54891	31756	65484	0.578528	1.54852	0.3736
19	53849	34536	52718	72300	1.52647	1.34264	1.13691
20	77752	33929	57961	55492	1.7083	0.713705	2.39357
21	29229	34243	36978	85877	1.07987	2.93808	0.367543
22	36558	24920	34230	55832	1.3736	1.52722	0.899411
23	25421	29467	25696	92091	0.872026	3.62263	0.240716
24	43805	24787	33865	52494	1.36624	1.19836	1.1401
25	56168	36932	44339	62805	1.20056	1.11816	1.07369
26	30205	21889	23760	69058	1.08548	2.28631	0.474772
27	61982	34899	39394	55267	1.1288	0.891662	1.26595
28	55271	39631	47197	76293	1.19091	1.38034	0.862764
29	44567	41519	42386	65754	1.02088	1.4754	0.691937
30	90332	33224	57115	24188	1.71909	0.267768	6.42007
31	65573	34588	50069	35729	1.44758	0.544874	2.65673
32	43226	34539	38630	48419	1.11845	1.12014	0.998491
33	48635	37132	47805	65616	1.28743	1.34915	0.954254
34	46232	32835	47520	50249	1.44724	1.08689	1.33154
35	88305	32677	42756	54931	1.30844	0.62206	2.1034
36	98284	31267	37945	134137	1.21358	1.36479	0.889206
37	90319	37560	45912	76045	1.22236	0.84196	1.45181
38	100717	39515	42938	118981	1.08663	1.18134	0.919825
39	84105	35802	33672	142148	0.940506	1.69013	0.556471
40	89642	38284	38444	121175	1.00418	1.35177	0.742865
41	72503	37889	36384	146375	0.960279	2.01888	0.475649
42	53550	26450	24907	124046	0.941664	2.31645	0.406511
43	76602	32399	40041	95952	1.23587	1.2526	0.986642
44	99990	46527	52606	13057	1.13066	0.130583	8.65851
45	92836	41155	49429	120565	1.20104	1.29869	0.924814
46	118471	35851	63390	84639	1.76815	0.714428	2.47492
47	71659	47522	45465	95135	0.956715	1.32761	0.720631
48	97321	40269	56040	99330	1.39164	1.02064	1.36349
49	87571	36397	56758	76164	1.55941	0.86974	1.79297
50	94316	41960	53412	79188	1.27293	0.839603	1.51611
51	61737	42343	41141	49637	0.971613	0.804007	1.20846
52	78849	34114	46786	65085	1.37146	0.825438	1.66149
53	72683	32845	47373	103119	1.44232	1.41875	1.01661
54	75831	38842	50393	28448	1.29738	0.37515	3.45831
55	63411	34400	41307	37250	1.20078	0.587438	2.04411
56	89743	61216	75014	3815	1.2254	0.0425103	28.8259
57	36086	29910	34528	19491	1.1544	0.540126	2.13727
58	38082	39353	44809	63371	1.13864	1.66407	0.684253
59	38980	35461	44612	91202	1.25806	2.33971	0.537698
60	50051	44666	48346	76016	1.08239	1.51877	0.712675
61	38042	38026	35616	110547	0.936622	2.90592	0.322315
62	55266	43847	45765	72546	1.04374	1.31267	0.79513
63	45438	30276	32669	102601	1.07904	2.25804	0.477865
64	38708	26692	29512	59168	1.10565	1.52857	0.723321
65	39356	29346	28198	98590	0.960881	2.50508	0.383573
66	30345	30011	27623	88117	0.920429	2.90384	0.31697
67	72733	43025	62688	34552	1.45701	0.475053	3.06706
68	51643	37612	42743	117636	1.13642	2.27787	0.498896
69	48135	41259	46916	98698	1.13711	2.05044	0.554568
70	73882	42826	56796	101860	1.3262	1.37868	0.961934
71	68641	45466	51575	131261	1.13436	1.91228	0.593199
72	48212	41948	41664	145598	0.99323	3.01995	0.328889
73	70073	37363	45295	120323	1.2123	1.71711	0.70601
74	80448	32936	39603	89967	1.20242	1.11832	1.0752
75	77852	38346	47887	54607	1.24881	0.701421	1.78041
76	71751	29808	37603	140706	1.26151	1.96103	0.643287
77	66799	32407	38495	62227	1.18786	0.931556	1.27514
78	47395	22182	24061	109515	1.08471	2.31069	0.469431
79	56351	29244	34860	85668	1.19204	1.52026	0.784104
80	38809	15247	16794	77385	1.10146	1.994	0.552389
81	117477	25533	48602	116100	1.9035	0.988279	1.92607
82	34367	15243	15097	76072	0.990422	2.21352	0.447442
83	64252	22090	28743	121567	1.30118	1.89203	0.687713
84	93892	28694	40860	120851	1.42399	1.28713	1.10633
85	82895	31237	37517	148134	1.20104	1.78701	0.672098
86	43360	21966	19651	129421	0.89461	2.9848	0.299722
87	51057	37849	54361	30423	1.43626	0.595863	2.41038
88	48637	38174	51587	61511	1.35136	1.2647	1.06853
89	70078	29702	62822	16111	2.11508	0.229901	9.19995
90	34609	34758	40579	31187	1.16747	0.901124	1.29557
91	38473	35518	42673	42857	1.20145	1.11395	1.07855
92	38448	39247	45005	57498	1.14671	1.49547	0.766788
93	46213	41580	50627	41026	1.21758	0.887759	1.37152
94	41364	37907	47227	112312	1.24586	2.71521	0.458846
95	27926	39206	38745	149258	0.988242	5.34477	0.184899
96	62609	43507	57685	69417	1.32588	1.10874	1.19584
97	40652	36428	46329	80940	1.2718	1.99105	0.638758
98	46445	37577	50797	53782	1.35181	1.15797	1.1674
99	43622	37637	44679	49046	1.1871	1.12434	1.05582
100	50605	36692	54084	47653	1.474	0.941666	1.56531
101	35599	35580	40349	32409	1.13404	0.910391	1.24566
