# Supplementary material for: Establishment of a fluorescent reporter of RNA-polymerase II activity to identify dormant cells
Source: Nat Commun. 2021 Jun 3;12:3318. doi: 10.1038/s41467-021-23580-4 (PMC8175728; doi:10.1038/s41467-021-23580-4)
Supplement: Supplementary file 7 — Supplementary Data 2 [file 41467_2021_23580_MOESM7_ESM.xlsx]

## Sheet: Reagents and Resources
REAGENT or RESOURCE	SOURCE	IDENTIFIER
Antibodies
Rabbit polyclonal anti-RNA polymerase II CTD repeat YSPTSPS (phospho S2)	Abcam	Cat.# ab5095
Mouse monoclonal anti-GFAP antibody (GF5)	Abcam	Cat.# ab10062
Rat monoclonal anti-CD45 (30-F11)	eBioscience	Cat.# 14-0451-81
Goat polyclonal anti-GFP	Rockland	Cat.# 600-141-215
Mouse monoclonal anti-FLAG® M2	Sigma Aldrich	Cat# F1804
Rat monoclonal anti-c-Kit (2B8), APC-conjugated	eBioscience	Cat.# 17-1171-82
Anti-APC microbeads	Miltenyi Biotec	Cat.# 130-090-855
Biotin anti-mouse lineage Panel	BioLegend	Cat.# 133307
Streptavidin APC-Cy7	BioLegend	Cat.# 405208
Rat monoclonal anti-CD34, FITC_conjugated (RAM34)	eBioscience	Cat.# 11-0341-82
Rat monoclonal anti-Sca1, PE-Cy7 conjugated (D7)	eBioscience	Cat.# 25-5981-82
Rat monoclonal anti-CD150, PE conjugated (9D1)	eBioscience	Cat.# 12-1501-82
FLAG immunoprecipation kit	Sigma	Cat.# FLAGIPT1-1KT
Phos-tag 12.5% gels	Wako	Cat.# 195-17991
Mouse monoclonal anti-FLAG (M2)	Sigma	Cat.#F1804-200UG
Rat monoclonal anti-EpCAM (CD326), PE-Cy7 conjugated (G8.8)	eBioscience	Cat.# 25-5791-80
Rabbit monoclonal antibody Ki67 (SP6)	Thermo Scientific	Cat.# RM-9106-S1
Bacterial and Virus strains
Subcloning Efficiency DH5α bacteria	Invitrogen	Cat# 18265-017
BL21 (DE3) competent E.coli	NEB	Cat.# C2527l
Chemicals, Peptides, and Recombinant Proteins
4% PFA solution	Sigma Aldrich	Cat.# 1.00496
Sucrose	Sigma Aldrich	Cat.# 84097
O.C.T. compound	VWR	Cat.# 25608-930
Skimmed Milk	Sigma Aldrich	Cat.# 70166
Triton X-100	Sigma Aldrich	Cat.# X100
DEPEX	VWR	Cat.# 100503-836
DAPI	Sigma	Cat.# D9542-1MG
Poly-L-Lysine solution	Sigma	Cat.# P4707-50ml
Carbenicillin	Sigma	Cat.# C1389
IPTG	Sigma	Cat.# I6758-1G
Glutathione HiCap beads	Qiagen	Cat.# 30900
Ni-NTA Agarose	Qiagen	Cat.# 30210
Slide-A-Lyzer Cassettes	Thermo Fisher	Cat.# 66810
Corning Spin-X concentrator	Sigma	Cat.# CLS431483
InstantBlue	Sigma	Cat.# ISB1L-1L
CDK1	Millipore	Cat.# 14-450
CDK2	Millipore	Cat.# 14-475
CDK5	Millipore	Cat.# 14-477
CDK7	Millipore	Cat.# 14-476
CDK9	Millipore	Cat.# 14-685
Flavopiridol	Sigma	Cat.# F3055-5MG
Matrigel, GFR, Phenol Red-free	Corning	Cat.# 356231
Advanced DMEM/F-12	Invitrogen	Cat.# 12634028
HEPES	Thermo Fisher	Cat.# 15630080
GlutaMAX	Thermo Fisher	Cat.# 35050061
Penicillin/Streptomycin	Thermo Fisher	Cat.# 15140122
N2 Supplement	Thermo Fisher	Cat.# A1370701
B27 Supplement	Thermo Fisher	Cat.# 17504044
Human recombinant Noggin	R&D Systems	Cat.# 6057-NG-025
Mouse recombinant R-Spondin 1	R&D Systems	Cat.# 4645-RS-025/CF
Human recombinant EGF	R&D Systems	Cat.# 236-EG-200
Y27632	Sigma	Cat.# Y0503-1MG
Polybrene	Sigma	Cat.# H9268-5G
Accutase	Sigma	Cat.# A6964-100ML
DNase I	NEB	M0303S
Zombie NIR	BioLegend	423105
TrypLE Express	Thermo Fisher	Cat.# 12604021
Sytox Blue	Invitrogen	Cat.# S34857
TRIzol reagent	Invitrogen	Cat.# 15596018
Recombinant Murine Wnt-3a	PeproTech	Cat.# 315-20
Jagged-1 (188 - 204)	Anaspec	Cat.# AS-61298
CHIR99021	Tocris	Cat.# 4423
Thiazovivin	Tocris	Cat.# 3845
Critical Commercial Assays
Accuprime Taq	Invitrogen	Cat.# 12339016
QuickChange Lightning	Agilent	Cat.# 210518
TruSeq RNA Library Prep Kit v2	Illumina	Cat.# RS-122-2002
SuperScript™ III Reverse Transcriptase	Thermo Fisher	Cat.# 18080044
Agencourt AMPure XP Beads	Beckman Coulter	Cat.# A63881
NextSeq® 500/550 High Output Kit v2.5	Illumina	Cat.# 20024906
SuperScript™ III Platinum™ One-Step qRT-PCR Kit	Thermo Fisher Scientific	Cat.# 11732088
Experimental Models: Cell Lines
501mel Human melanoma cell line (female)	Obtained from Ruth Halaban, Yale	(Zakut et al, 1993)
HEK293T	ATCC	Cat.# CRL-3216
Oligonucleotides
TACTTCCAATCCATGGTGAGCAAGGGCGAGGAG	pNIC Venus for
TATCCACCTTTACTGTCAGGCGTCTTCGACCTTTCG	pNIC Venus rev
TTTTGTCGACGCCACCATGGTGAGCAAGG	Sal-Venus for
AAATCTAGATTACTTGTACAGCTCGTCCATGC	Venus-Xba rev
GTACAAGGGAAGCGGAGCTACTAACTTCAGCCTGCTGAAGCAGGCTGGAGACGTGGAGGAGAACCCTGGGCCCGACTACAAGGACCACGACGGCGACTACAAGGACCACGATATCGACTACAAGGACGACGACGACAAGGGATCCTCGAGGTACCTGCAGAATTCAAGCTTGC	BsrG1-P2A-3F MCS-Not1 for
GGCCGCAAGCTTGAATTCTGCAGGTACCTCGAGGATCCCTTGTCGTCGTCGTCCTTGTAGTCGATATCGTGGTCCTTGTAGTCGCCGTCGTGGTCCTTGTAGTCGGGCCCAGGGTTCTCCTCCACGTCTCCAGCCTGCTTCAGCAGGCTGAAGTTAGTAGCTCCGCTTCCCTT	BsrG1-P2A-3F MCS-Not1 rev
TTTGGATCCGTGAGCAAGGGCGAGGAG	BamH1-Venus for
TTAGAATTCTTAGGCGTCTTCGACCTTTCGCTTCTTCTTAGGCTTGTACAGCTCGTCCATGC	Venus-NLS EcoR1 rev
CAGCCACTTTCCAATTTCACTG	Olfm4-F-rtqPCR
GCTGGACATACTCCTTCACCTTA	Olfm4-R-rtqPCR
AAGCACACCTTGACTGGTACG	Ascl2-F-rtqPCR
AAGTGGACGTTTGCACCTTCA	Ascl2-R-rtqPCR
GGGCGTTAAGTCCACTGTGT	Lgr5_RT-PCR_for
CGAACACCTGCGTGAATATG	Lgr5_RT-PCR_rev
ATTAGCGTCTGGGGGTTTCT	Villin_RT-PCR_for
CGTAGCAAACCCATGTT	Villin_RT-PCR_rev
AGAGCAGAGGACCAGGAGCTA	Chga for
TGAGGGGCAAAGGGGGTAAC	Chga rev
GTGCCTGTCCTGATCTTTCT	Lyz1-F-rtqPCR
GATTTGCTCCTGTGGTTATTGG	Lyz1-R-rtqPCR
ATCGTTGTGAGTTGGCCAGAA	Lysozyme for
AGCAGAGCACTGCAATTGATCC	Lysozyme rev
TGGATCCTCCACGGCAATCC	Muc2 for
GCTGCCCTGCACTCAATGTC	Muc2 rev
CTGGTAACGGAACTTCTCTGG	Dclk1-F-rtqPCR
GTACACTCTGGATGGGAAGCA	Dclk1-R-rtqPCR
CCAGCATTTCACCCAGCGTC	Tert for
CCCCGGTCACATCTGCCTTA	Tert rev
TCTTTGCAGCTCCTTCGTTG	Actb for
ACGATGGAGGGGAATACAGC	Actb rev
Recombinant DNA
CSII-EF-MCS		(Miyoshi et al, 1998)
Venus/pCS2	Gift from Prof. Atsushi Miyawaki	(Nagai et al, 2002)
pmCherry	Clontech	Cat.# 632522
pNIC28		(Savitsky et al, 2010)
pGEX-4T1	GE Life Sciences	Cat.# 28954549
pGEX-CTD		(Baumli et al, 2008)
CSII-EF mCherry-P2A3F-Venus		This study
CSII-EF mCherry-P2A3F-VeN90		This study
pNIC28-6His-VeN90		This study
pNIC28-6His-Ve WT		This study
pGEX-NPKATPPQI		This study
pCD/NL-BH*DDD	Addgene	Plasmid# 17531
pMD2.G	Addgene	Plasmid# 12259
