# Supplementary material for: Establishment of a fluorescent reporter of RNA-polymerase II activity to identify dormant cells
Source: Nat Commun. 2021 Jun 3;12:3318. doi: 10.1038/s41467-021-23580-4 (PMC8175728; doi:10.1038/s41467-021-23580-4)
Supplement: Supplementary file 8 — Source Data [file 41467_2021_23580_MOESM8_ESM.xlsx]

## Sheet: uncropped with MW
Uncropped western blotting images with molecular weights and cropped region

## Sheet: Figure 1d
Figure 1d
Phosho-32-										Numbers indicate the CDK used for phosphorylation:
Gamma-										CDK1, CDK2, CDK5, CDK7, CDK9
ATP
Kinase										"NPKA" represents the GST-NPKATPPQI fusion protein
Assay
(Autoradio-										"empty" represents the empty GST protein
graphy)										(negative control for CDK9)
Coomassie
gel stain
											GST-NPKATPPQI fusion protein, loading control
											Subsequent phosphorylation is visualised in the upper picture
											CDKs correspond to the autoradiograph
											1: CDK1
											2: CDK2
											5: CDK5
											7: CDK7
											9: CDK9

## Sheet: Figure 1e
Figure 1e	Phospho-32-Gamma-ATP CDK9 Kinase Assay (Autoradiography)													Coomassie gel stain
	Numbers indicate the insertion point (amino acid position)													Numbers indicate the insertion point (amino acid position)

## Sheet: Figure 1g
in vitro	in vivo
91.3086	8.91429
120.202	14.652
88.9449	9.67243
96.8102

## Sheet: Figure 1h
VeN90 500nM	Venus WT 500nM
2.86419	0.856141
2.7738	1.00431
2.89249	0.93807

## Sheet: Figure 1i
Figure 1i	Western blot
RNApII																			RNApII
(pSer2)																			(pSer2)
BETA-ACTIN																			BETA-ACTIN

## Sheet: Figure 1j
Figure 1j	Western blot
										1: Venus WT , - PPase
										2: Venus WT , +PPase
										3: Venus N90, - PPase
										4: Venus N90, +PPase

## Sheet: Figure 1k
Figure 1k	Western blot
			1	2		3	4				1: Venus N90 , - PPase, -FVP
											2: Venus N90 , -PPase, + FVP
											3: Venus N90, +PPase, -FVP
											4: Venus N90, +PPase, +FVP

## Sheet: Figure 2d
Figure 2d	Single cell quantification of the fluorescence signal
VeN	mCherry	Pol2S2	Dapi	Ratio VeN/mCherry	Ratio Pol2S2/Dapi
48.274	146.817	45.589	107.717	0.328804	0.423229
48.45	185.104	96.614	98.394	0.261745	0.981909
64.863	205.788	112.924	96.435	0.315193	1.17099
46.627	154.284	84.914	86.296	0.302215	0.983985
63.359	182.733	67.058	114.128	0.34673	0.587568
62.11	160.612	58.871	102.84	0.386708	0.572452
66.061	150.21	49.864	127.855	0.439791	0.390004
59.082	139.652	47.681	136.845	0.423066	0.348431
58.995	154.78	52.702	114.389	0.381154	0.460726
43.669	141.542	41.96	105.861	0.308523	0.396369
63.085	145.645	43.885	117.048	0.433142	0.374932
57.71	129.151	49.082	95.499	0.446841	0.513953
43.965	126.027	46.084	124.336	0.348854	0.370641
68.136	167.769	54.077	140.344	0.40613	0.385318
53.363	159.776	73.674	120.273	0.333986	0.612556
50.91	156.895	74.499	92.014	0.324485	0.809649
65.357	189.191	75.082	96.202	0.345455	0.780462
62.908	165.779	141.047	89.534	0.379469	1.57535
43.965	126.027	46.084	124.336	0.348854	0.370641
46.436	144.437	68.578	98.318	0.321497	0.697512
30.675	128.508	111.207	53.443	0.238701	2.08085
33.21	133.051	108.063	63.834	0.249604	1.69288
34.233	138.086	115.21	66.327	0.247911	1.737
35.134	117.372	70.954	67.595	0.299339	1.04969
35.224	103.317	111.285	70.12	0.340931	1.58707
35.384	105.549	107.995	69.44	0.335238	1.55523
34.884	96.107	104.601	70.021	0.36297	1.49385
38.059	106.507	112.035	83.532	0.357338	1.34122
37.534	124.031	151.661	76.819	0.302618	1.97426
38.708	114.105	86.209	74.586	0.339231	1.15583
34.575	124.463	129.512	84.822	0.277793	1.52687
33.836	127.683	126.58	80.335	0.265	1.57565
36.105	131.685	142.108	77.784	0.274177	1.82696
41.541	158.788	195.155	83.899	0.261613	2.32607
37.499	124.901	142.013	74.762	0.30023	1.89953
38.362	121.789	145.054	88.081	0.314987	1.64683
42.763	144.962	168.341	88.553	0.294995	1.90102
43.809	142.498	151.533	93.371	0.307436	1.62291
43.573	155.081	135.273	100.004	0.280969	1.35268
41.439	157.364	158.571	87.963	0.263332	1.8027
41.838	150.681	186.29	89.121	0.277659	2.0903
41.041	154.23	216.305	85.652	0.266103	2.52539
43.037	131.927	158.045	100.887	0.326218	1.56655
40.876	131.103	87.835	99.194	0.311785	0.885487
42.068	147.444	99.576	106.236	0.285315	0.937309
48.122	154.388	79.429	116.104	0.311695	0.684119
39.745	135.842	83.443	93.422	0.292583	0.893184
36.731	134.835	98.555	80.436	0.272414	1.22526
36.351	140.909	102.65	81.797	0.257975	1.25494
36.99	116.262	96.377	92.843	0.318161	1.03806
40.607	123.347	100.518	102.593	0.329209	0.979774
40.609	131.628	158.037	94.811	0.308513	1.66686
44.829	143.443	162.421	90.563	0.312521	1.79346
43.361	131.591	135.363	90.904	0.329513	1.48908
39.428	137.267	175.775	83.65	0.287236	2.10132
44.176	140.288	170.684	88.525	0.314895	1.92809
40.817	118.94	150.487	88.89	0.343173	1.69296
42.652	139.13	179.797	86.396	0.306562	2.08108
42.869	133.075	153.372	87.823	0.322142	1.74638
43.243	130.13	133.279	88.891	0.332306	1.49935
43.515	125.459	141.262	90.303	0.346846	1.56431
43.319	111.347	76.933	101.351	0.389045	0.759075
37.598	129.309	162.354	83.85	0.290761	1.93624
36.433	131.206	152.656	77.317	0.277678	1.97442
47.766	130.617	135.958	100.708	0.365695	1.35002
44.681	139.801	112.357	106.497	0.319604	1.05503
45.329	130.827	144.727	95.77	0.34648	1.51119
46.544	119.051	113.298	85.781	0.390958	1.32078
47.803	135.552	80.817	84.686	0.352654	0.954314
42.254	131.141	159.937	95.764	0.322203	1.67012
37.427	99.657	106.764	74.12	0.375558	1.44042
33.876	109.922	124.533	75.334	0.308182	1.65308
37.001	99.98	105.309	83.234	0.370084	1.26522
31.641	103.617	101.475	74.702	0.305365	1.3584
33.661	106.861	100.948	83.544	0.314998	1.20832
31.771	105.073	98.734	72.045	0.302371	1.37045
60.06	143.497	47.423	123.1	0.418545	0.38524
56.421	140.001	49.397	105.93	0.403004	0.466317
60.081	149.145	49.99	108.976	0.402836	0.458725

## Sheet: Figure 3b
Figure 3b	Quantification
OSCAR high	OSCAR low
0.0921754	4.40443
0.16957	1.90297
0.205039	4.25075
0.446497	2.70304
0.43829	2.11593
0.285318	2.80206
0.193543	2.48197
0.290508	3.79789
0.428463	1.21209
0.24231	3.21405
0.123385	1.27708
0.300704	5.17661
0.569632	7.80649
0.41068	3.79066
0.605613	7.43035
0.655533	1.99085
0.195369	5.87549
0.359373	2.91576

[truncated: 18 more sheets: Figure 3c, Figure 3d, Figure 3e, Figure 3f, Figure 3g, Figure 4c_d, Figure 5b, Figure 5c_d, Figure 5g, Figure 5h, Figure 6c, Figure 6f, Figure 6h, Figure S1d, Figure S4c, Figure S5a, Figure S5b, Figure S5c]
